# Supplementary material for: Biomolecule screen identifies several inhibitors of Salmonella enterica surface colonization
Source: Front Bioeng Biotechnol. 2025 Jan 3;12:1467511. doi: 10.3389/fbioe.2024.1467511 (PMC11738630; doi:10.3389/fbioe.2024.1467511)
Supplement: Supplementary file 1 [file Table1.XLSX]

## Sheet: Protocol Details
Surface Colonization Survival:
Phenotype Microarray plates were resuspended in 100μL of water per well. 5μL of each nutrient-type biomolecule was mixed with 5μL of 2.0 OD600 washed S. Typhimurium in a 96-well plate. Samples were dried for 2-3 hr in a running biosafety cabinet, then incubated at 25°C for 20 hours. 200μL of LB was then added to each well and grown for 18hr within a Biotek HTX Plate Reader with OD600 measurements…
Supplemental Table 1:
To approximate the change in log10 CFU within the original surface colonization, we used the equation calculated from the linear regression of approximate CFU/mL and time to OD600=0.5 found in Figure 1B to estimate the CFU within each well and compared it to the water-only negative control for each plate. Samples with a >1 log10 decrease in approximate CFU/mL and statistical significance were sel…
Supplemental Table 2:
To ensure that we were not detecting any inhibitory activity during the regrowth phase (to isolate any inhibitory effect to surface colonization), we directly inoculated 190μL of LB with 5μL of each biomolecule and 5μL of the 2.0 OD600 washed S. Typhimurium. This was immediately grown within the plate reader and time to OD600=0.5 was determined. Both the surface colonization inhibition and growth…

## Sheet: Supplemental Table 1
				Surface Colonization Inhibition								Resorted By CFU log10 Change
Phenotype Microarray Plate				Time to 0.5 OD600 (hr)				ANOVA Significance	Approx. log10 CFU Change			Phenotype Microarray Plate			ANOVA Significance	Approx. log10 CFU Change
Biomolecule	Plate	Well		Exp1	Exp2	Exp3						Biomolecule	Plate	Well
Negative Control	PM1	A1		12.4167	8.8333	12.9167			0			Dihydroxy Acetone	PM2	H9	***	-4.40009
L-Arabinose	PM1	A2		9.8333	8	13.0833		ns	0.837117			2-Deoxy-D-Ribose	PM2	B9	***	-3.9708
N-Acetyl-D-Glucosamine	PM1	A3		10	8	10.3333		ns	1.50249			Itaconic Acid	PM2	E11	***	-3.94935
D-Saccharic Acid	PM1	A4		11.5	8.6667	11.25		ns	0.708308			Alloxan	PM3	G4	**	-3.15522
Succinic Acid	PM1	A5		10.5	10.25	11.4167		ns	0.515133			Guanine	PM3	F6	*	-2.83323
D-Galactose	PM1	A6		9.6667	8	10.3333		*	1.58834			Sorbic Acid	PM2	F9	**	-2.68297
L-Aspartic Acid	PM1	A7		11.1667	9.5	11		ns	0.643917			Glyoxylic Acid	PM1	F10	***	-2.46834
L-Proline	PM1	A8		12.1667	9.8333	11.75		ns	0.107328			a-Hydroxy Butyric Acid	PM1	E7	**	-2.29662
D-Alanine	PM1	A9		10.8333	9.3333	11.5833		ns	0.622487			N-Butylamine	PM3	D7	ns	-2.12492
D-Trehalose	PM1	A10		9.6667	9.1667	9.1667		*	1.58831			p-Hydroxy Phenyl Acetic Acid	PM1	H2	**	-2.1249
D-Mannose	PM1	A11		9.5	7.9167	9.25		*	1.93175			Ethylamine	PM3	D8	ns	-1.88881
Dulcitol	PM1	A12		9.75	9.8333	10.5833		ns	1.03029			D,L-Lactamide	PM3	E7	ns	-1.78151
D-Serine	PM1	B1		9.5	8.6667	11.5833		ns	1.13759			Acetamide	PM3	E4	ns	-1.76006
D-Sorbitol	PM1	B2		9	8.25	10.6667		**	1.60979			Mono Methyl Succinate	PM1	G9	ns	-1.73855
Glycerol	PM1	B3		11	10.8333	12.25		ns	0.0214811			2-Hydroxy Benzoic Acid (Salicylic Acid)	PM2	E6	**	-1.71709
L-Fucose	PM1	B4		9.0833	8.6667	11.25		*	1.33077			2,3-Butanedione	PM2	H11	ns	-1.60979
D-Glucuronic Acid	PM1	B5		9.5833	8.75	11		*	1.24492			Tyramine	PM3	E3	ns	-1.37368
D-Gluconic Acid	PM1	B6		9.4167	8.75	10.75		*	1.35223			m-Hydroxy Phenyl Acetic Acid	PM1	H3	ns	-1.30929
D,L-a-Glycerol-Phosphate	PM1	B7		9.5	8.5833	11		*	1.30931			D-Mannosamine	PM3	E10	ns	-1.09468
D-Xylose	PM1	B8		10	10	13.9167		ns	0.0643917			L-Tryptophan	PM3	B12	ns	-1.05175
L-Lactic Acid	PM1	B9		10.5	9.3333	12.3333		ns	0.515159			Methylamine	PM3	D5	ns	-1.05175
Formic Acid	PM1	B10		11.0833	10.1667	12		ns	0.236111			Histamine	PM3	E1	ns	-0.987356
D-Mannitol	PM1	B11		9.25	7.4167	9		***	2.18932			Propionic Acid	PM1	F7	ns	-0.98733
L-Glutamic Acid	PM1	B12		9.4167	9.25	10.6667		*	1.2449			L-Lyxose	PM1	H6	ns	-0.98733
D-Glucose-6-Phosphate	PM1	C1		9.1667	8.6667	11.5833		ns	1.22344			a-Keto-Valeric Acid	PM2	E10	ns	-0.965875
D-Galactonic Acid-y-Lactone	PM1	C2		9	8.75	11.1667		*	1.35223			Butyric Acid	PM2	D12	ns	-0.94442
D,L-Malic Acid	PM1	C3		9.4167	9.4167	11.25		ns	1.05172			Bromo Succinic Acid	PM1	F6	ns	-0.901483
D-Ribose	PM1	C4		9.8333	10	13.6667		ns	0.17172			Tween 20	PM1	C5	ns	-0.901458
Tween 20	PM1	C5		13.0833	11.5833	13		ns	-0.901458			L-Methionine	PM3	B7	ns	-0.880028
L-Rhamnose	PM1	C6		8.3333	8.8333	10.3333		**	1.71715			Capric Acid	PM2	E1	ns	-0.880002
D-Fructose	PM1	C7		7.5	8.0833	9.25		***	2.40397			Caproic Acid	PM2	E2	ns	-0.858547
Acetic Acid	PM1	C8		10.6667	10.1667	12.6667		ns	0.171694			N-Amylamine	PM3	D6	ns	-0.708308
a-D-Glucose	PM1	C9		7.5	8	9.5833		***	2.33958			Formamide	PM3	E5	ns	-0.708308
Maltose	PM1	C10		8.6667	8.75	10.6667		*	1.56686			2,3-Butanediol	PM2	H10	ns	-0.708308
D-Melibiose	PM1	C11		8.3333	8	10.75		**	1.82445			Hydroxylamine	PM3	D4	ns	-0.686853
Thymidine	PM1	C12		9.3333	8.5	10.5		*	1.50249			Tween 40	PM1	D5	ns	-0.665372
L-Asparagine	PM1	D1		9.25	10	11.25		ns	0.94442			D,L-a-Amino-N-Butyric Acid	PM3	G7	ns	-0.643917
D-Aspartic Acid	PM1	D2		9.5	9.4167	11.3333		ns	1.00881			N-Acetyl-D-Glucosamine	PM3	E11	ns	-0.622436
D-Glucosaminic Acid	PM1	D3		9.25	9.1667	11.3333		*	1.13759			4-Hydroxy Benzoic Acid	PM2	E7	ns	-0.579525
1,2-Propanediol	PM1	D4		11.9167	10.75	12.6667		ns	-0.300503			Thymine	PM3	F8	ns	-0.579525
Tween 40	PM1	D5		11.8333	11.4167	13.5		ns	-0.665372			Tween 80	PM1	E5	ns	-0.579499
a-Keto-Glutaric Acid	PM1	D6		9	9.5	11.0583		*	1.18696			Gly-Met	PM3	H11	ns	-0.55807
a-Keto-Butyric Acid	PM1	D7		10.6667	10.5	12.3333		ns	0.17172			Adenine	PM3	F2	ns	-0.515133
a-Methyl-D-Galactoside	PM1	D8		9.0833	8.75	9.6667		***	1.71712			Pyruvic Acid	PM1	H8	ns	-0.493678
a-D-Lactose	PM1	D9		9.5	9.3333	11.25		ns	1.05175			D-Glucosamine	PM3	E8	ns	-0.493678
Lactulose	PM1	D10		9.6667	9.1667	11.25		ns	1.05172			D-Galactosamine	PM3	E9	ns	-0.472223
Sucrose	PM1	D11		9.9167	9.1667	11.25		ns	0.98733			Ethanolamine	PM3	D9	ns	-0.407831
Uridine	PM1	D12		9.0833	8.0833	10.25		***	1.7386			D-Fucose	PM2	B11	ns	-0.407805
L-Glutamine	PM1	E1		9.4167	11.1667	12.3333		ns	0.321958			L-Valine	PM3	C2	ns	-0.386376
m-Tartaric Acid	PM1	E2		9.6667	9.4167	11.0583		ns	1.0367			Inosine	PM3	F12	ns	-0.364895
D-Glucose-1-Phosphate	PM1	E3		9.5	8.5833	10.6667		ns	1.39516			Acetamide	PM2	G1	ns	-0.364869
D-Fructose-6-Phosphate	PM1	E4		9.0833	9	11.0583		ns	1.29429			N-Phthaloyl-L-Glutamic Acid	PM3	D2	ns	-0.343439
Tween 80	PM1	E5		12.0833	11.75	12.5833		ns	-0.579499			Pectin	PM2	A12	ns	-0.343414
a-Hydroxy Glutaric Acid-y-Lactone	PM1	E6		10.4167	10	12.3333		ns	0.364895			Ala-Gly	PM3	H4	ns	-0.321958
a-Hydroxy Butyric Acid	PM1	E7		13.0833	12	18		**	-2.29662			L-Phenylalanine	PM2	H2	ns	-0.321933
B-Methyl-D-Glucoside	PM1	E8		9.5	9.8333	9.6667		ns	1.33077			1,2-Propanediol	PM1	D4	ns	-0.300503
Adonitol	PM1	E9		9.0833	9	10.75		ns	1.37371			Putrescine	PM3	D11	ns	-0.300503
Maltotriose	PM1	E10		8.5833	8.5	10		*	1.82445			L-Pyroglutamic Acid	PM3	D3	ns	-0.257592
2-Deoxy Adenosine	PM1	E11		9.25	9.0833	10.5		ns	1.37371			3-0-b-D-Galactopyranosyl-D-Arabinose	PM2	B12	ns	-0.257567
Adenosine	PM1	E12		10.167	9.9167	11.6667		ns	0.622358			Biuret	PM3	A6	ns	-0.257567
Glycyl-L-Aspartic Acid	PM1	F1		9.3333	10.1667	11.0583		ns	0.929404			Ala-His	PM3	H5	ns	-0.257567
Citric Acid	PM1	F2		9.5	9.4167	12.0583		ns	0.822076			L-Leucine	PM3	B5	ns	-0.236111
myo-Inositol	PM1	F3		9.25	9.8333	11.5833		ns	0.901509			Uridine	PM3	F11	ns	-0.236111
D-Threonine	PM1	F4		9.5	8.9167	12.25		ns	0.901483			b-Hydroxy Butyric Acid	PM2	E8	ns	-0.214656
Fumaric Acid	PM1	F5		9.75	9.4167	11.5833		ns	0.880028			L-Phenylalanine	PM3	B8	ns	-0.21463
Bromo Succinic Acid	PM1	F6		11.0833	11.4167	15.1667		ns	-0.901483			b-Methyl-D-Xyloside	PM2	C11	ns	-0.214605
Propionic Acid	PM1	F7		12	12.0833	13.9167		ns	-0.98733			Thymidine	PM3	F9	ns	-0.193201
Mucic Acid	PM1	F8		9.25	8.5	11.0583		ns	1.38015			Agmatine	PM3	D12	ns	-0.193175
Glycolic Acid	PM1	F9		9.5833	9.6667	12.0583		ns	0.736229			Sec-Butylamine	PM2	H6	ns	-0.17172
Glyoxylic Acid	PM1	F10		12.8333	12.9167	18		***	-2.46834			D-Valine	PM3	C9	ns	-0.17172
D-Cellobiose	PM1	F11		9.3333	8.9167	11.25		ns	1.20199			Guanosine	PM3	F7	ns	-0.17172
Inosine	PM1	F12		9.0833	7.8333	10.8333		*	1.65275			3-Hydroxy-2-Butanone	PM2	H12	ns	-0.150239
Glycyl-L-Glutamic Acid	PM1	G1		9.0833	9.8333	10.5		ns	1.22347			D-Lactic Acid Methyl Ester	PM2	F1	ns	-0.150213
Tricarballylic Acid	PM1	G2		9.1667	9.8333	11.0833		ns	1.05175			L-Threonine	PM3	B11	ns	-0.128783
L-Serine	PM1	G3		9.5	8.9167	11.5833		ns	1.0732			B-Phenylethyl-amine	PM3	E2	ns	-0.128783
L-Threonine	PM1	G4		9.25	9.1667	11.75		ns	1.03027			N-Acetyl-D-Galactosamine	PM3	E12	ns	-0.128783
L-Alanine	PM1	G5		9.9167	9.1667	11.25		ns	0.98733			a-Amino-N-Valeric Acid	PM3	G12	ns	-0.107328
L-Alanyl-Glycine	PM1	G6		10	9.1667	11.25		ns	0.965875			D-Lysine	PM3	C7	ns	-0.107302
Acetoacetic Acid	PM1	G7		11.1667	9.8333	12.5		ns	0.17172			L-Pyroglutamic Acid	PM2	H3	ns	-0.085847
N-Acetyl-B-D-Mannosamine	PM1	G8		9.0833	8.6667	11.25		ns	1.33077			s-Amino-N-Butryic Acid	PM3	G9	ns	-0.0644174
Mono Methyl Succinate	PM1	G9		11.8333	11.0833	18		ns	-1.73855			L-Glutamine	PM3	B1	ns	-0.0429364
Methyl Pyruvate	PM1	G10		11.0833	10.5833	12.25		ns	0.0644174			L-Isoleucine	PM3	B4	ns	-0.0429106
D-Malic Acid	PM1	G11		9.5	9.8333	10.75		ns	1.05175			Ala-Thr	PM3	H7	ns	-0.0214553
L-Malic Acid	PM1	G12		9.4167	9.9167	10.9167		ns	1.00879			Parabanic Acid	PM3	G6	ns	-2.57567e-05
Glycyl-L-Proline	PM1	H1		9.5	10	12.4167		ns	0.579525			Negative Control	PM1	A1		0
p-Hydroxy Phenyl Acetic Acid	PM1	H2		13	14.3333	15.0833		**	-2.1249			Negative Control	PM2	A1		0
m-Hydroxy Phenyl Acetic Acid	PM1	H3		12	13.5	13.75		ns	-1.30929			Negative Control	PM3	A1		0
Tyramine	PM1	H4		10.5	10	11.5833		ns	0.536614			Met-Ala	PM3	H12	ns	0.0214295
D-Psicose	PM1	H5		9.25	9	10.6667		ns	1.35223			a-Methyl-D-Mannoside	PM2	C10	ns	0.0214553
L-Lyxose	PM1	H6		11.9167	10.8333	15.25		ns	-0.98733			Salicin	PM2	D2	ns	0.0214553
Glucuronamide	PM1	H7		9.25	9.8333	11.0833		ns	1.03029			Glycerol	PM1	B3	ns	0.0214811
Pyruvic Acid	PM1	H8		10.9167	11	14.1667		ns	-0.493678			Ammonia	PM3	A2	ns	0.0643917
L-Galactonic Acid-y-Lactone	PM1	H9		9.3333	9.25	11.3333		ns	1.09468			D,L-a-Amino-Caprylic Acid	PM3	G10	ns	0.0643917
D-Galacturonic Acid	PM1	H10		9.4167	9.25	11.25		ns	1.09466			Ala-Gln	PM3	H2	ns	0.0643917
Phenylethyl-amine	PM1	H11		10.5	9.9167	10.9167		ns	0.729764			D-Xylose	PM1	B8	ns	0.0643917
2-Aminoethanol	PM1	H12		10.5833	9.1667	13		ns	0.364895			Methyl Pyruvate	PM1	G10	ns	0.0644174
Negative Control	PM2	A1		11.25	12.1667	11.5			0			y-Amino Butyric Acid	PM2	D10	ns	0.0644174
Chondroitin Sulfate C	PM2	A2		10.6667	11.0833	11.25		ns	0.493686			L-Proline	PM3	B9	ns	0.085847
a-Cyclodextrin	PM2	A3		10.5	10.5	10.5833		***	0.858573			s-Amino Valeric Acid	PM2	D11	ns	0.0858727
b-Cyclodextrin	PM2	A4		9.9167	10.25	10.8333		***	1.00881			Malonic Acid	PM2	F2	ns	0.0858727
y-Cyclodextrin	PM2	A5		10.5	10.8333	11.1667		*	0.622461			Ethylenediamine	PM3	D10	ns	0.107302
Dextrin	PM2	A6		10.8333	10.5833	10.9167		*	0.665398			L-Proline	PM1	A8	ns	0.107328
Gelatin	PM2	A7		10.25	10.75	11.1667		**	0.708308			L-Serine	PM3	B10	ns	0.107328
Glycogen	PM2	A8		9.9167	10.8333	10.5		***	0.94442			Gly-Asn	PM3	H8	ns	0.107328
Inulin	PM2	A9		10.6667	11.25	11.6667		ns	0.343414			L-Alanine	PM3	A7	ns	0.128783
Laminarin	PM2	A10		10.3333	10.9167	11.1667		*	0.643917			s-Amino-N-Valeric Acid	PM3	G11	ns	0.128783
Mannan	PM2	A11		10.6667	10.25	10.75		**	0.837092			Gly-Gln	PM3	H9	ns	0.128783
Pectin	PM2	A12		11.3333	12.5	12.4167		ns	-0.343414			Glycine	PM3	B2	ns	0.150239
N-Acetyl-D-Galactosamine	PM2	B1		11	10.75	10.75		ns	0.622461			N-Acetyl-D-Mannosamine	PM3	F1	ns	0.150239
N-Acetyl-Neuraminic Acid	PM2	B2		10.75	10.1667	9.75		ns	1.09466			L-Valine	PM2	H4	ns	0.150264
b-D-Allose	PM2	B3		11.1667	11.8333	11.1667		ns	0.193175			Acetic Acid	PM1	C8	ns	0.171694
Amygdalin	PM2	B4		10.4167	10.3333	10.4167		ns	0.965875			L-Ornithine	PM3	C12	ns	0.171694
D-Arabinose	PM2	B5		10.6667	10.8333	11.8333		ns	0.407831			D-Ribose	PM1	C4	ns	0.17172
D-Arabitol	PM2	B6		9.4167	9.6667	10.5		ns	1.37368			a-Keto-Butyric Acid	PM1	D7	ns	0.17172
L-Arabitol	PM2	B7		9.5833	10.5833	10.4167		ns	1.11614			Acetoacetic Acid	PM1	G7	ns	0.17172
Arbutin	PM2	B8		9.4167	10.5833	9.9167		ns	1.28783			b-D-Allose	PM2	B3	ns	0.193175
2-Deoxy-D-Ribose	PM2	B9		18	18	14.3333		***	-3.9708			L-Arginine	PM3	A8	ns	0.236086
i-Erythritol	PM2	B10		9.5	10	10.1667		ns	1.35223			Formic Acid	PM1	B10	ns	0.236111
D-Fucose	PM2	B11		11.5	12.3333	12.6667		ns	-0.407805			Allantoin	PM3	G5	ns	0.257541
3-0-b-D-Galactopyranosyl-D-Arabinose	PM2	B12		11.75	11.5	12.6667		ns	-0.257567			y-Amino-N-Butyric Acid	PM3	G8	ns	0.257567
Gentiobiose	PM2	C1		10	10.5	10.1667		***	1.09466			L-Glutamic Acid	PM3	A12	ns	0.279022
L-Glucose	PM2	C2		10.0833	10.1667	9.9167		***	1.22344			L-Histidine	PM3	B3	ns	0.279022
Lactitol	PM2	C3		10.0833	10.5833	10.1667		***	1.05175			D-Serine	PM3	C8	ns	0.279022
D-Melezitose	PM2	C4		9.75	10.5	10.1667		***	1.15905			Melibionic Acid	PM2	F3	ns	0.300503
Maltitol	PM2	C5		9.5	9.9167	10.1667		***	1.37368			L-Tyrosine	PM3	C1	ns	0.300503
a-Methyl-D-Glucoside	PM2	C6		9.6667	10.5	10.0833		***	1.20199			L-Glutamine	PM1	E1	ns	0.321958
b-Methyl-D-Glucoside	PM2	C7		9.4167	10.6667	9.6667		***	1.33074			Putrescine	PM2	H8	ns	0.321958
3-Methyl Glucose	PM2	C8		9.9167	11.25	10.3333		***	0.880028			D-Alanine	PM3	C3	ns	0.343414
b-Methyl-D-Glucurnonic Acid	PM2	C9		9.6667	10.8333	9.9167		***	1.15905			Inulin	PM2	A9	ns	0.343414
a-Methyl-D-Mannoside	PM2	C10		11	12.1667	11.6667		ns	0.0214553			L-Homoserine	PM3	C11	ns	0.364869
b-Methyl-D-Xyloside	PM2	C11		11.0833	12.3333	12.3333		ns	-0.214605			a-Hydroxy Glutaric Acid-y-Lactone	PM1	E6	ns	0.364895
Palatinose	PM2	C12		10.4167	11.0833	10.5		**	0.751245			2-Aminoethanol	PM1	H12	ns	0.364895
D-Raffinose	PM2	D1		10.6667	10.9167	11.4167		ns	0.493652			L-Methionine	PM2	G12	ns	0.364895
Salicin	PM2	D2		11.6667	11.1667	12		ns	0.0214553			D,L-Carnitine	PM2	H5	ns	0.364895
Sedoheptulosan	PM2	D3		10.8333	10.75	11.5833		ns	0.450767			Cytidine	PM3	F4	ns	0.38635
L-Sorbose	PM2	D4		10.75	11.3333	10.5		ns	0.601006			Xanthine	PM3	G1	ns	0.407805
Stachyose	PM2	D5		9.4167	11.1667	9		**	1.37368			D-Arabinose	PM2	B5	ns	0.407831
D-Tagatose	PM2	D6		9.9167	10.8333	10.8333		ns	0.858573			Sebacic Acid	PM2	F8	ns	0.429261
Turanose	PM2	D7		9.5	10.8333	11.1667		ns	0.880028			Urea	PM3	A5	ns	0.429261
Xylitol	PM2	D8		9.9167	10.5	10.5833		*	1.00881			Oxalic Acid	PM2	F4	ns	0.429286
N-Acetyl-D-Glucosaminitol	PM2	D9		9.75	10.6667	10.8333		ns	0.94442			L-Lysine	PM2	G11	ns	0.429286
y-Amino Butyric Acid	PM2	D10		10.8333	11.5833	12.25		ns	0.0644174			L-Asparagine	PM3	A9	ns	0.450716
s-Amino Valeric Acid	PM2	D11		10.8333	11.9167	11.8333		ns	0.0858727			L-Aspartic Acid	PM3	A10	ns	0.450716
Butyric Acid	PM2	D12		11.75	13.6667	13.1667		ns	-0.94442			Ala-Glu	PM3	H3	ns	0.450742
Capric Acid	PM2	E1		12	13.0833	13.25		ns	-0.880002			L-Leucine	PM2	G10	ns	0.450742
Caproic Acid	PM2	E2		13.25	12.6667	12.3333		ns	-0.858547			Sedoheptulosan	PM2	D3	ns	0.450767
Citraconic Acid	PM2	E3		10.25	11.1667	11.6667		ns	0.472197			Citraconic Acid	PM2	E3	ns	0.472197
Citramalic Acid	PM2	E4		10.25	10.8333	11.1667		ns	0.686853			Gly-Glu	PM3	H10	ns	0.472197
D-Glucosamine	PM2	E5		8.4167	8.8333	8.9167		***	2.25371			L-Lysine	PM3	B6	ns	0.472223
2-Hydroxy Benzoic Acid (Salicylic Acid)	PM2	E6		13.75	14.8333	13		**	-1.71709			D-Raffinose	PM2	D1	ns	0.493652
4-Hydroxy Benzoic Acid	PM2	E7		12.25	12.1667	12.75		ns	-0.579525			Glycine	PM2	G5	ns	0.493678
b-Hydroxy Butyric Acid	PM2	E8		11.1667	12.1667	12.4167		ns	-0.214656			Chondroitin Sulfate C	PM2	A2	ns	0.493686
Glycolic Acid	PM2	E9		10.1667	10.8333	11.4167		ns	0.643917			Succinic Acid	PM1	A5	ns	0.515133
a-Keto-Valeric Acid	PM2	E10		13.25	12.6667	12.75		ns	-0.965875			L-Lactic Acid	PM1	B9	ns	0.515159
Itaconic Acid	PM2	E11		14.25	18	18		***	-3.94935			Tyramine	PM1	H4	ns	0.536614
5-Keto-D-Gluconic Acid	PM2	E12		10.4167	10.5833	11.1667		ns	0.708308			Glycyl-L-Proline	PM1	H1	ns	0.579525
D-Lactic Acid Methyl Ester	PM2	F1		12.0833	10.8333	12.5833		ns	-0.150213			Ala-Asp	PM3	H1	ns	0.579525
Malonic Acid	PM2	F2		11.4167	11.0833	12.0833		ns	0.0858727			L-Sorbose	PM2	D4	ns	0.601006
Melibionic Acid	PM2	F3		10.5	11.5833	11.6667		ns	0.300503			Adenosine	PM1	E12	ns	0.622358
Oxalic Acid	PM2	F4		10.5	10.8333	11.9167		ns	0.429286			y-Cyclodextrin	PM2	A5	*	0.622461
Oxalomalic Acid	PM2	F5		9.6667	9.9167	11.25		ns	1.05172			N-Acetyl-D-Galactosamine	PM2	B1	ns	0.622461
Quinic Acid	PM2	F6		10.0833	9.9167	10.6667		ns	1.09466			Hydroxy-L-Proline	PM2	G8	ns	0.622461
D-Ribono-1,4-Lactone	PM2	F7		9.8333	10.5833	10.8333		ns	0.944445			Glucuronamide	PM3	E6	ns	0.622461
Sebacic Acid	PM2	F8		10.9167	11.1667	11.1667		ns	0.429261			D-Alanine	PM1	A9	ns	0.622487
Sorbic Acid	PM2	F9		18	13.75	13.5833		**	-2.68297			D-Asparagine	PM3	C4	ns	0.643917
Succinamic Acid	PM2	F10		10	10.9167	11.1667		ns	0.729764			Ala-Leu	PM3	H6	ns	0.643917
D-Tartaric Acid	PM2	F11		9.5	10.5833	11.1667		ns	0.94442			L-Aspartic Acid	PM1	A7	ns	0.643917
L-Tartaric Acid	PM2	F12		9.5	11.5	11.25		ns	0.686853			Laminarin	PM2	A10	*	0.643917
Acetamide	PM2	G1		11.3333	12.25	12.75		ns	-0.364869			Glycolic Acid	PM2	E9	ns	0.643917
L-Alaninamide	PM2	G2		10.1667	10.4167	11.25		*	0.794155			Nitrate	PM3	A4	ns	0.665372
N-Acetyl-L-Gluatmic Acid	PM2	G3		9.9167	10.75	10.4167		**	0.98733			L-Citrulline	PM3	C10	ns	0.665372
L-Arginine	PM2	G4		9.8333	10.5833	10.75		**	0.965901			Dextrin	PM2	A6	*	0.665398
Glycine	PM2	G5		10.3333	11.5	11.1667		ns	0.493678			Citramalic Acid	PM2	E4	ns	0.686853
L-Histidine	PM2	G6		9.8333	10.6667	10.5		**	1.00881			L-Tartaric Acid	PM2	F12	ns	0.686853
L-Homoserine	PM2	G7		9.8333	10.5	11		**	0.922964			D-Saccharic Acid	PM1	A4	ns	0.708308
Hydroxy-L-Proline	PM2	G8		10	11.3333	11.1667		ns	0.622461			Gelatin	PM2	A7	**	0.708308
L-Isoleucine	PM2	G9		10.25	11	10.5833		*	0.794181			5-Keto-D-Gluconic Acid	PM2	E12	ns	0.708308
L-Leucine	PM2	G10		10.1667	12.1667	10.8333		ns	0.450742			L-Ornithine	PM2	H1	ns	0.708308
L-Lysine	PM2	G11		10.5	11.5833	11.1667		ns	0.429286			Phenylethyl-amine	PM1	H11	ns	0.729764
L-Methionine	PM2	G12		11.1667	10.8333	11.5		ns	0.364895			Succinamic Acid	PM2	F10	ns	0.729764
L-Ornithine	PM2	H1		11	10.4167	10.75		ns	0.708308			Glycolic Acid	PM1	F9	ns	0.736229
L-Phenylalanine	PM2	H2		11.8333	11.75	12.5833		ns	-0.321933			Adenosine	PM3	F3	ns	0.751219
L-Pyroglutamic Acid	PM2	H3		11	11.6667	12.5833		ns	-0.085847			N-Acetyl-L-Glutamic Acid	PM3	D1	ns	0.751245
L-Valine	PM2	H4		11.3333	11	12		ns	0.150264			Xanthosine	PM3	G2	ns	0.751245
D,L-Carnitine	PM2	H5		10.8333	11.25	11.4167		ns	0.364895			Palatinose	PM2	C12	**	0.751245
Sec-Butylamine	PM2	H6		11.6667	11	12.9167		ns	-0.17172			L-Alaninamide	PM2	G2	*	0.794155
D,L-Octopamine	PM2	H7		9.75	10.5	10.8333		ns	0.987356			L-Isoleucine	PM2	G9	*	0.794181
Putrescine	PM2	H8		10.6667	11.0833	11.9167		ns	0.321958			D-Aspartic Acid	PM3	C5	ns	0.815636
Dihydroxy Acetone	PM2	H9		18	18	16		***	-4.40009			Citric Acid	PM1	F2	ns	0.822076
2,3-Butanediol	PM2	H10		11.4167	13.0833	13.1667		ns	-0.708308			D-Glutamic Acid	PM3	C6	ns	0.837066
2,3-Butanedione	PM2	H11		14.3333	15.1667	11.6667		ns	-1.60979			Mannan	PM2	A11	**	0.837092
3-Hydroxy-2-Butanone	PM2	H12		10.6667	12.5833	12.25		ns	-0.150239			L-Arabinose	PM1	A2	ns	0.837117
Negative Control	PM3	A1		12	10.8333	11.75			0			a-Cyclodextrin	PM2	A3	***	0.858573
Ammonia	PM3	A2		11.3333	11.5	11.5		ns	0.0643917			D-Tagatose	PM2	D6	ns	0.858573
Nitrite	PM3	A3		10.5	10.5	9.8333		ns	0.965875			L-Cysteine	PM3	A11	ns	0.880002
Nitrate	PM3	A4		11.6667	9.75	10.5833		ns	0.665372			Fumaric Acid	PM1	F5	ns	0.880028
Urea	PM3	A5		10.5	11.1667	11.25		ns	0.429261			3-Methyl Glucose	PM2	C8	***	0.880028
Biuret	PM3	A6		10.5	12.75	12.3333		ns	-0.257567			Turanose	PM2	D7	ns	0.880028
L-Alanine	PM3	A7		12	11.25	10.8333		ns	0.128783			D-Threonine	PM1	F4	ns	0.901483
L-Arginine	PM3	A8		11.5	11.4167	10.75		ns	0.236086			myo-Inositol	PM1	F3	ns	0.901509
L-Asparagine	PM3	A9		10.9167	10.9167	11		ns	0.450716			L-Homoserine	PM2	G7	**	0.922964
L-Aspartic Acid	PM3	A10		10.9167	10.9167	11		ns	0.450716			Glycyl-L-Aspartic Acid	PM1	F1	ns	0.929404
L-Cysteine	PM3	A11		10.1667	10.5833	10.4167		ns	0.880002			L-Asparagine	PM1	D1	ns	0.94442
L-Glutamic Acid	PM3	A12		11.4167	11.25	10.8333		ns	0.279022			Glycogen	PM2	A8	***	0.94442
L-Glutamine	PM3	B1		11.5	11.4167	11.8333		ns	-0.0429364			N-Acetyl-D-Glucosaminitol	PM2	D9	ns	0.94442
Glycine	PM3	B2		12.25	10.8333	10.9167		ns	0.150239			D-Tartaric Acid	PM2	F11	ns	0.94442
L-Histidine	PM3	B3		11.0833	11.25	11.1667		ns	0.279022			D-Ribono-1,4-Lactone	PM2	F7	ns	0.944445
L-Isoleucine	PM3	B4		10.0833	12.5833	12.0833		ns	-0.0429106			L-Alanyl-Glycine	PM1	G6	ns	0.965875
L-Leucine	PM3	B5		9.75	12.9167	12.8333		ns	-0.236111			Amygdalin	PM2	B4	ns	0.965875
L-Lysine	PM3	B6		10.8333	11.3333	10.5833		ns	0.472223			Nitrite	PM3	A3	ns	0.965875
L-Methionine	PM3	B7		12.5	13.0833	12.4167		ns	-0.880028			L-Arginine	PM2	G4	**	0.965901
L-Phenylalanine	PM3	B8		9.75	12.8333	12.8333		ns	-0.21463			Sucrose	PM1	D11	ns	0.98733
L-Proline	PM3	B9		10.3333	12.9167	11		ns	0.085847			L-Alanine	PM1	G5	ns	0.98733
L-Serine	PM3	B10		11.8333	11.3333	11		ns	0.107328			N-Acetyl-L-Gluatmic Acid	PM2	G3	**	0.98733
L-Threonine	PM3	B11		12.5	11.75	10.8333		ns	-0.128783			D,L-Octopamine	PM2	H7	ns	0.987356
L-Tryptophan	PM3	B12		11.4167	14.9167	12.3333		ns	-1.05175			L-Malic Acid	PM1	G12	ns	1.00879
L-Tyrosine	PM3	C1		11.0833	11.0833	11.25		ns	0.300503			D-Aspartic Acid	PM1	D2	ns	1.00881
L-Valine	PM3	C2		11.6667	11.4167	13		ns	-0.386376			b-Cyclodextrin	PM2	A4	***	1.00881
D-Alanine	PM3	C3		11.4167	11.0833	10.75		ns	0.343414			Xylitol	PM2	D8	*	1.00881
D-Asparagine	PM3	C4		10.8333	10.5	10.75		ns	0.643917			L-Histidine	PM2	G6	**	1.00881
D-Aspartic Acid	PM3	C5		10.3333	10.75	10.3333		ns	0.815636			L-Threonine	PM1	G4	ns	1.03027
D-Glutamic Acid	PM3	C6		10.5	10.1667	10.6667		ns	0.837066			Dulcitol	PM1	A12	ns	1.03029
D-Lysine	PM3	C7		11.8333	12.8333	10.3333		ns	-0.107302			Glucuronamide	PM1	H7	ns	1.03029
D-Serine	PM3	C8		10.3333	12.5	10.6667		ns	0.279022			m-Tartaric Acid	PM1	E2	ns	1.0367
D-Valine	PM3	C9		11.25	12.3333	11.6667		ns	-0.17172			D,L-Malic Acid	PM1	C3	ns	1.05172
L-Citrulline	PM3	C10		10.75	10.6667	10.5833		ns	0.665372			Lactulose	PM1	D10	ns	1.05172
L-Homoserine	PM3	C11		11.25	11.25	10.6667		ns	0.364869			Oxalomalic Acid	PM2	F5	ns	1.05172
L-Ornithine	PM3	C12		12.1667	10.8333	10.9167		ns	0.171694			a-D-Lactose	PM1	D9	ns	1.05175
N-Acetyl-L-Glutamic Acid	PM3	D1		10.75	10.3333	10.5833		ns	0.751245			Tricarballylic Acid	PM1	G2	ns	1.05175
N-Phthaloyl-L-Glutamic Acid	PM3	D2		11.4167	12.0833	12.4167		ns	-0.343439			D-Malic Acid	PM1	G11	ns	1.05175
L-Pyroglutamic Acid	PM3	D3		11.6667	13.1667	10.75		ns	-0.257592			Lactitol	PM2	C3	***	1.05175
Hydroxylamine	PM3	D4		10.1667	15.5833	11.5		ns	-0.686853			L-Serine	PM1	G3	ns	1.0732
Methylamine	PM3	D5		11.6667	15.1667	11.8333		ns	-1.05175			D-Galacturonic Acid	PM1	H10	ns	1.09466
N-Amylamine	PM3	D6		10.5833	13.8333	12.9167		ns	-0.708308			N-Acetyl-Neuraminic Acid	PM2	B2	ns	1.09466
N-Butylamine	PM3	D7		10.8333	18	14		ns	-2.12492			Gentiobiose	PM2	C1	***	1.09466
Ethylamine	PM3	D8		10.0833	18	13.8333		ns	-1.88881			Quinic Acid	PM2	F6	ns	1.09466
Ethanolamine	PM3	D9		11.25	13.5	11.4167		ns	-0.407831			L-Galactonic Acid-y-Lactone	PM1	H9	ns	1.09468
Ethylenediamine	PM3	D10		11.4167	13.0833	9.6667		ns	0.107302			L-Arabitol	PM2	B7	ns	1.11614
Putrescine	PM3	D11		12.5	12.8333	10.4167		ns	-0.300503			Cytosine	PM3	F5	ns	1.13757
Agmatine	PM3	D12		12.25	12.3333	10.75		ns	-0.193175			Uric Acid	PM3	G3	ns	1.13757
Histamine	PM3	E1		12.25	13.1667	13		ns	-0.987356			D-Serine	PM1	B1	ns	1.13759
B-Phenylethyl-amine	PM3	E2		10.5833	12.1667	12.3333		ns	-0.128783			D-Glucosaminic Acid	PM1	D3	*	1.13759
Tyramine	PM3	E3		12.0833	15	12.8333		ns	-1.37368			Uracil	PM3	F10	ns	1.13759
Acetamide	PM3	E4		12.1667	13.25	16		ns	-1.76006			D-Melezitose	PM2	C4	***	1.15905
Formamide	PM3	E5		10.9167	16.0833	10.3333		ns	-0.708308			b-Methyl-D-Glucurnonic Acid	PM2	C9	***	1.15905
Glucuronamide	PM3	E6		10.5833	11	10.5833		ns	0.622461			a-Keto-Glutaric Acid	PM1	D6	*	1.18696
D,L-Lactamide	PM3	E7		12.5833	18	10.9167		ns	-1.78151			D-Cellobiose	PM1	F11	ns	1.20199
D-Glucosamine	PM3	E8		11.6667	14.3333	10.5		ns	-0.493678			a-Methyl-D-Glucoside	PM2	C6	***	1.20199
D-Galactosamine	PM3	E9		12.6667	13.0833	10.6667		ns	-0.472223			D-Glucose-6-Phosphate	PM1	C1	ns	1.22344
D-Mannosamine	PM3	E10		13.6667	13.9167	11.25		ns	-1.09468			L-Glucose	PM2	C2	***	1.22344
N-Acetyl-D-Glucosamine	PM3	E11		12.0833	12.3333	12.5833		ns	-0.622436			Glycyl-L-Glutamic Acid	PM1	G1	ns	1.22347
N-Acetyl-D-Galactosamine	PM3	E12		12	12.25	10.8333		ns	-0.128783			L-Glutamic Acid	PM1	B12	*	1.2449
N-Acetyl-D-Mannosamine	PM3	F1		11.3333	10.6667	12		ns	0.150239			D-Glucuronic Acid	PM1	B5	*	1.24492
Adenine	PM3	F2		9.9167	13.3333	13.3333		ns	-0.515133			Arbutin	PM2	B8	ns	1.28783
Adenosine	PM3	F3		9.1667	11.5	11		ns	0.751219			D-Fructose-6-Phosphate	PM1	E4	ns	1.29429
Cytidine	PM3	F4		9.0833	13.1667	10.8333		ns	0.38635			D,L-a-Glycerol-Phosphate	PM1	B7	*	1.30931
Cytosine	PM3	F5		9.75	10.5	9.9167		ns	1.13757			b-Methyl-D-Glucoside	PM2	C7	***	1.33074
Guanine	PM3	F6		18	14.75	12.8333		*	-2.83323			L-Fucose	PM1	B4	*	1.33077
Guanosine	PM3	F7		11.5833	13.25	10.4167		ns	-0.17172			B-Methyl-D-Glucoside	PM1	E8	ns	1.33077
Thymine	PM3	F8		10.75	14.25	11.8333		ns	-0.579525			N-Acetyl-B-D-Mannosamine	PM1	G8	ns	1.33077
Thymidine	PM3	F9		10.25	12.6667	12.4167		ns	-0.193201			D-Gluconic Acid	PM1	B6	*	1.35223
Uracil	PM3	F10		8.3333	11.3333	10.5		ns	1.13759			D-Galactonic Acid-y-Lactone	PM1	C2	*	1.35223
Uridine	PM3	F11		11.8333	12.6667	11		ns	-0.236111			D-Psicose	PM1	H5	ns	1.35223
Inosine	PM3	F12		12.5833	11.75	11.6667		ns	-0.364895			i-Erythritol	PM2	B10	ns	1.35223
Xanthine	PM3	G1		10.8333	12.1667	10		ns	0.407805			D-Arabitol	PM2	B6	ns	1.37368
Xanthosine	PM3	G2		10.0833	11.5	10.0833		ns	0.751245			Maltitol	PM2	C5	***	1.37368
Uric Acid	PM3	G3		9.25	10.6667	10.25		ns	1.13757			Stachyose	PM2	D5	**	1.37368
Alloxan	PM3	G4		18	13.9167	14.9167		**	-3.15522			Adonitol	PM1	E9	ns	1.37371
Allantoin	PM3	G5		10.4167	12.75	10.4167		ns	0.257541			2-Deoxy Adenosine	PM1	E11	ns	1.37371
Parabanic Acid	PM3	G6		11.1667	13.4167	10		ns	-2.57567e-05			Mucic Acid	PM1	F8	ns	1.38015
D,L-a-Amino-N-Butyric Acid	PM3	G7		11.5833	12.4167	13.0833		ns	-0.643917			D-Glucose-1-Phosphate	PM1	E3	ns	1.39516
y-Amino-N-Butyric Acid	PM3	G8		12.0833	11.25	10.25		ns	0.257567			N-Acetyl-D-Glucosamine	PM1	A3	ns	1.50249
s-Amino-N-Butryic Acid	PM3	G9		11.4167	11.4167	12		ns	-0.0644174			Thymidine	PM1	C12	*	1.50249
D,L-a-Amino-Caprylic Acid	PM3	G10		10.4167	12.3333	11.5833		ns	0.0643917			Maltose	PM1	C10	*	1.56686
s-Amino-N-Valeric Acid	PM3	G11		12.0833	11.8333	10.1667		ns	0.128783			D-Trehalose	PM1	A10	*	1.58831
a-Amino-N-Valeric Acid	PM3	G12		12.0833	11.4167	11.5		ns	-0.107328			D-Galactose	PM1	A6	*	1.58834
Ala-Asp	PM3	H1		10.5	11.5	10.3333		ns	0.579525			D-Sorbitol	PM1	B2	**	1.60979
Ala-Gln	PM3	H2		11.0833	12.4167	10.8333		ns	0.0643917			Inosine	PM1	F12	*	1.65275
Ala-Glu	PM3	H3		10.8333	11.6667	10.3333		ns	0.450742			a-Methyl-D-Galactoside	PM1	D8	***	1.71712
Ala-Gly	PM3	H4		12.8333	12.25	10.75		ns	-0.321958			L-Rhamnose	PM1	C6	**	1.71715
Ala-His	PM3	H5		12	12.25	11.3333		ns	-0.257567			Uridine	PM1	D12	***	1.7386
Ala-Leu	PM3	H6		9.5833	10.8333	11.6667		ns	0.643917			D-Melibiose	PM1	C11	**	1.82445
Ala-Thr	PM3	H7		12.0833	11.75	10.8333		ns	-0.0214553			Maltotriose	PM1	E10	*	1.82445
Gly-Asn	PM3	H8		11.0833	12	11.0833		ns	0.107328			D-Mannose	PM1	A11	*	1.93175
Gly-Gln	PM3	H9		11.4167	11.8333	10.8333		ns	0.128783			D-Mannitol	PM1	B11	***	2.18932
Gly-Glu	PM3	H10		10.4167	11.5833	10.75		ns	0.472197			D-Glucosamine	PM2	E5	***	2.25371
Gly-Met	PM3	H11		11.8333	12.25	12.6667		ns	-0.55807			a-D-Glucose	PM1	C9	***	2.33958
Met-Ala	PM3	H12		11.1667	11.4167	11.9167		ns	0.0214295			D-Fructose	PM1	C7	***	2.40397

## Sheet: Supplemental Table 2
				Surface Colonization Inhibition													Resorted By Normalized Inhibition
Phenotype Microarray Plate				Time to 0.5 OD600 (hr)				ANOVA Significance		Growth Inhibition				Normalized Inhibition			Phenotype Microarray Plate			ANOVA Significance	Normalized Inhibition
Biomolecule	Plate	Well		Exp1	Exp2	Exp3				Exp1	Exp2	Exp3					Biomolecule	Plate	Well
Negative Control	PM1	A1		12.4167	8.8333	12.9167				6.25	4.9167	7.3333		1			2-Deoxy-D-Ribose	PM2	B9	***	1.53937
L-Arabinose	PM1	A2		9.8333	8	13.0833		ns		6	4.1667	6		1.03547			Dihydroxy Acetone	PM2	H9	***	1.51493
N-Acetyl-D-Glucosamine	PM1	A3		10	8	10.3333		ns		5.9167	4	5.75		0.979238			Itaconic Acid	PM2	E11	***	1.50949
D-Saccharic Acid	PM1	A4		11.5	8.6667	11.25		ns		6.6667	4.9167	6.9167		0.919507			Glyoxylic Acid	PM1	F10	***	1.50407
Succinic Acid	PM1	A5		10.5	10.25	11.4167		ns		6.1667	5	7		0.958736			Mono Methyl Succinate	PM1	G9	ns	1.39192
D-Galactose	PM1	A6		9.6667	8	10.3333		*		5.4167	3.5833	6		1.01073			Sorbic Acid	PM2	F9	**	1.3207
L-Aspartic Acid	PM1	A7		11.1667	9.5	11		ns		6.25	4.9167	7		0.943834			p-Hydroxy Phenyl Acetic Acid	PM1	H2	**	1.30002
L-Proline	PM1	A8		12.1667	9.8333	11.75		ns		6.0833	4.9167	7		1.01524			Alloxan	PM3	G4	**	1.29182
D-Alanine	PM1	A9		10.8333	9.3333	11.5833		ns		6.25	5	7.1667		0.933468			a-Hydroxy Butyric Acid	PM1	E7	**	1.25531
D-Trehalose	PM1	A10		9.6667	9.1667	9.1667		*		5.9167	4.8333	6.4167		0.883164			Guanine	PM3	F6	*	1.24586
D-Mannose	PM1	A11		9.5	7.9167	9.25		*		5.1667	3.5833	5.8333		0.990107			Tween 40	PM1	D5	ns	1.21211
Dulcitol	PM1	A12		9.75	9.8333	10.5833		ns		6.1667	4.9167	7		0.903265			Pyruvic Acid	PM1	H8	ns	1.20852
D-Serine	PM1	B1		9.5	8.6667	11.5833		ns		6.5	5.25	7		0.859121			2,3-Butanedione	PM2	H11	ns	1.19932
D-Sorbitol	PM1	B2		9	8.25	10.6667		**		5.75	4.6667	6.1667		0.911505			Tween 80	PM1	E5	ns	1.19504
Glycerol	PM1	B3		11	10.8333	12.25		ns		5.9167	5	6.25		1.07504			m-Hydroxy Phenyl Acetic Acid	PM1	H3	ns	1.18069
L-Fucose	PM1	B4		9.0833	8.6667	11.25		*		5.6667	4.0833	6		0.996979			2-Hydroxy Benzoic Acid (Salicylic Acid)	PM2	E6	**	1.17107
D-Glucuronic Acid	PM1	B5		9.5833	8.75	11		*		6.25	4.9167	6.5833		0.894811			Tween 20	PM1	C5	ns	1.16543
D-Gluconic Acid	PM1	B6		9.4167	8.75	10.75		*		6.3333	5.25	6.5		0.865844			N-Butylamine	PM3	D7	ns	1.15488
D,L-a-Glycerol-Phosphate	PM1	B7		9.5	8.5833	11		*		6.4167	5.8333	6.8333		0.825199			Caproic Acid	PM2	E2	ns	1.13889
D-Xylose	PM1	B8		10	10	13.9167		ns		6.6667	5.9167	7.1667		0.92985			a-Keto-Valeric Acid	PM2	E10	ns	1.12648
L-Lactic Acid	PM1	B9		10.5	9.3333	12.3333		ns		6.5	5.6667	6.6667		0.924794			Ethylamine	PM3	D8	ns	1.12509
Formic Acid	PM1	B10		11.0833	10.1667	12		ns		6.3333	5.6667	6.5		0.97317			L-Lyxose	PM1	H6	ns	1.1223
D-Mannitol	PM1	B11		9.25	7.4167	9		***		5.5	3.9167	5.3333		0.942208			D,L-Lactamide	PM3	E7	ns	1.11893
L-Glutamic Acid	PM1	B12		9.4167	9.25	10.6667		*		5.75	5.5833	6.6667		0.882386			2,3-Butanediol	PM2	H10	ns	1.11173
D-Glucose-6-Phosphate	PM1	C1		9.1667	8.6667	11.5833		ns		6.3333	4.9167	6.6667		0.889006			Acetamide	PM3	E4	ns	1.1018
D-Galactonic Acid-y-Lactone	PM1	C2		9	8.75	11.1667		*		6.0833	5.25	7.4167		0.835057			4-Hydroxy Benzoic Acid	PM2	E7	ns	1.09697
D,L-Malic Acid	PM1	C3		9.4167	9.4167	11.25		ns		7	5.1667	7.8333		0.814452			Butyric Acid	PM2	D12	ns	1.09114
D-Ribose	PM1	C4		9.8333	10	13.6667		ns		6.3333	4.9167	7.5		0.967414			Maltotriose	PM1	E10	*	1.08627
Tween 20	PM1	C5		13.0833	11.5833	13		ns		5.75	5.0833	6.6667		1.16543			Thymidine	PM3	F9	ns	1.08457
L-Rhamnose	PM1	C6		8.3333	8.8333	10.3333		**		5.75	4.9167	6.5833		0.863199			b-Hydroxy Butyric Acid	PM2	E8	ns	1.07872
D-Fructose	PM1	C7		7.5	8.0833	9.25		***		4.8333	3.9167	6		0.911614			L-Tryptophan	PM3	B12	ns	1.07648
Acetic Acid	PM1	C8		10.6667	10.1667	12.6667		ns		6.3333	5.6667	7.4167		0.934199			Tyramine	PM3	E3	ns	1.07624
a-D-Glucose	PM1	C9		7.5	8	9.5833		***		5.25	3.5833	6.0833		0.910507			Glycerol	PM1	B3	ns	1.07504
Maltose	PM1	C10		8.6667	8.75	10.6667		*		5.0833	4.0833	6.0833		0.997129			Methyl Pyruvate	PM1	G10	ns	1.06461
D-Melibiose	PM1	C11		8.3333	8	10.75		**		5.0833	4.0833	5.9167		0.972241			2-Aminoethanol	PM1	H12	ns	1.06398
Thymidine	PM1	C12		9.3333	8.5	10.5		*		5.75	3.75	6.25		0.974059			Propionic Acid	PM1	F7	ns	1.05969
L-Asparagine	PM1	D1		9.25	10	11.25		ns		6.9167	5.25	7.5833		0.836183			Histamine	PM3	E1	ns	1.0548
D-Aspartic Acid	PM1	D2		9.5	9.4167	11.3333		ns		6.6667	5.4167	7.6667		0.829325			Gly-Met	PM3	H11	ns	1.05249
D-Glucosaminic Acid	PM1	D3		9.25	9.1667	11.3333		*		6.0833	5.0833	7.1667		0.878648			a-Methyl-D-Mannoside	PM2	C10	ns	1.05106
1,2-Propanediol	PM1	D4		11.9167	10.75	12.6667		ns		6.0833	5.6667	7.5		0.993856			N-Acetyl-D-Glucosaminitol	PM2	D9	ns	1.05083
Tween 40	PM1	D5		11.8333	11.4167	13.5		ns		5.3333	4.75	6.3333		1.21211			Sec-Butylamine	PM2	H6	ns	1.05024
a-Keto-Glutaric Acid	PM1	D6		9	9.5	11.0583		*		6	5.9167	7.5		0.824277			Methylamine	PM3	D5	ns	1.04726
a-Keto-Butyric Acid	PM1	D7		10.6667	10.5	12.3333		ns		5.75	5.8333	7		0.976092			Pectin	PM2	A12	ns	1.04705
a-Methyl-D-Galactoside	PM1	D8		9.0833	8.75	9.6667		***		5.5833	5.1667	6.6667		0.85494			b-Methyl-D-Xyloside	PM2	C11	ns	1.04151
a-D-Lactose	PM1	D9		9.5	9.3333	11.25		ns		6	5.5833	7.5		0.853573			Acetamide	PM2	G1	ns	1.04057
Lactulose	PM1	D10		9.6667	9.1667	11.25		ns		5.75	4.75	7.4167		0.909154			L-Arabinose	PM1	A2	ns	1.03547
Sucrose	PM1	D11		9.9167	9.1667	11.25		ns		6	5.3333	7.5833		0.868254			N-Amylamine	PM3	D6	ns	1.03454
Uridine	PM1	D12		9.0833	8.0833	10.25		***		5.0833	4.0833	6.3333		0.957753			Capric Acid	PM2	E1	ns	1.03224
L-Glutamine	PM1	E1		9.4167	11.1667	12.3333		ns		6.5	5.1667	6.6667		0.972169			Inosine	PM3	F12	ns	1.03101
m-Tartaric Acid	PM1	E2		9.6667	9.4167	11.0583		ns		6.75	5.25	6.9167		0.862763			s-Amino Valeric Acid	PM2	D11	ns	1.02972
D-Glucose-1-Phosphate	PM1	E3		9.5	8.5833	10.6667		ns		5.9167	5.5	6.9167		0.849109			L-Methionine	PM3	B7	ns	1.02919
D-Fructose-6-Phosphate	PM1	E4		9.0833	9	11.0583		ns		5.8333	5.6667	7.4167		0.834137			D-Mannosamine	PM3	E10	ns	1.02849
Tween 80	PM1	E5		12.0833	11.75	12.5833		ns		5.1667	5	6.3333		1.19504			y-Amino Butyric Acid	PM2	D10	ns	1.02767
a-Hydroxy Glutaric Acid-y-Lactone	PM1	E6		10.4167	10	12.3333		ns		6.0833	5.9167	6.9167		0.937421			Ala-His	PM3	H5	ns	1.02397
a-Hydroxy Butyric Acid	PM1	E7		13.0833	12	18		**		6.1667	5.4167	7		1.25531			Adenine	PM3	F2	ns	1.02323
B-Methyl-D-Glucoside	PM1	E8		9.5	9.8333	9.6667		ns		6.4167	6	6.8333		0.81571			D,L-a-Amino-N-Butyric Acid	PM3	G7	ns	1.02288
Adonitol	PM1	E9		9.0833	9	10.75		ns		5.9167	5.25	6.5833		0.879558			L-Phenylalanine	PM2	H2	ns	1.02279
Maltotriose	PM1	E10		8.5833	8.5	10		*		4.5	3.5	5.5		1.08627			Bromo Succinic Acid	PM1	F6	ns	1.01976
2-Deoxy Adenosine	PM1	E11		9.25	9.0833	10.5		ns		5.75	4.4167	6.25		0.950993			3-Hydroxy-2-Butanone	PM2	H12	ns	1.01671
Adenosine	PM1	E12		10.167	9.9167	11.6667		ns		5.6667	4.9167	6.6667		0.996612			L-Proline	PM1	A8	ns	1.01524
Glycyl-L-Aspartic Acid	PM1	F1		9.3333	10.1667	11.0583		ns		6.8333	5.1667	7.9167		0.830769			Guanosine	PM3	F7	ns	1.01439
Citric Acid	PM1	F2		9.5	9.4167	12.0583		ns		6.25	5.4167	7.8333		0.860093			Met-Ala	PM3	H12	ns	1.01227
myo-Inositol	PM1	F3		9.25	9.8333	11.5833		ns		6.5	5.25	7.75		0.85153			N-Acetyl-D-Glucosamine	PM3	E11	ns	1.01126
D-Threonine	PM1	F4		9.5	8.9167	12.25		ns		6.3333	5.5	7.6667		0.851532			D-Galactose	PM1	A6	*	1.01073
Fumaric Acid	PM1	F5		9.75	9.4167	11.5833		ns		6.0833	5.75	7.4167		0.864934			Oxalic Acid	PM2	F4	ns	1.00914
Bromo Succinic Acid	PM1	F6		11.0833	11.4167	15.1667		ns		6.75	5.8333	7.4167		1.01976			Hydroxylamine	PM3	D4	ns	1.00434
Propionic Acid	PM1	F7		12	12.0833	13.9167		ns		6.3333	5.3333	7.75		1.05969			Putrescine	PM2	H8	ns	1.00242
Mucic Acid	PM1	F8		9.25	8.5	11.0583		ns		5.75	5.5833	7.25		0.839389			N-Acetyl-B-D-Mannosamine	PM1	G8	ns	1.00228
Glycolic Acid	PM1	F9		9.5833	9.6667	12.0583		ns		6.75	5.5833	7.3333		0.861983			Thymine	PM3	F8	ns	1.00213
Glyoxylic Acid	PM1	F10		12.8333	12.9167	18		***		6.5833	2.8333	6.3333		1.50407			L-Pyroglutamic Acid	PM2	H3	ns	1.00106
D-Cellobiose	PM1	F11		9.3333	8.9167	11.25		ns		6.3333	5.25	6.9167		0.863414			Melibionic Acid	PM2	F3	ns	1.0005
Inosine	PM1	F12		9.0833	7.8333	10.8333		*		5.8333	4	5.9167		0.954003			Negative Control	PM1	A1		1
Glycyl-L-Glutamic Acid	PM1	G1		9.0833	9.8333	10.5		ns		6.4167	5.1667	6.6667		0.872762			Negative Control	PM2	A1		1
Tricarballylic Acid	PM1	G2		9.1667	9.8333	11.0833		ns		7	5.4167	7.4167		0.821291			Negative Control	PM3	A1		1
L-Serine	PM1	G3		9.5	8.9167	11.5833		ns		6.6667	5.6667	6.75		0.851205			Biuret	PM3	A6	ns	0.999938
L-Threonine	PM1	G4		9.25	9.1667	11.75		ns		6.6667	5.6667	7.25		0.834081			D-Glucosamine	PM3	E8	ns	0.997603
L-Alanine	PM1	G5		9.9167	9.1667	11.25		ns		6.0833	5.6667	7.3333		0.860669			Uridine	PM3	F11	ns	0.997597
L-Alanyl-Glycine	PM1	G6		10	9.1667	11.25		ns		6.75	5.25	7.5833		0.840998			Ammonia	PM3	A2	ns	0.997594
Acetoacetic Acid	PM1	G7		11.1667	9.8333	12.5		ns		6.0833	5.6667	7.0833		0.963135			Maltose	PM1	C10	*	0.997129
N-Acetyl-B-D-Mannosamine	PM1	G8		9.0833	8.6667	11.25		ns		5.5833	3.4167	6.6667		1.00228			L-Fucose	PM1	B4	*	0.996979
Mono Methyl Succinate	PM1	G9		11.8333	11.0833	18		ns		6.5	2.4167	7		1.39192			Adenosine	PM1	E12	ns	0.996612
Methyl Pyruvate	PM1	G10		11.0833	10.5833	12.25		ns		6.0833	4.6667	6.5		1.06461			L-Leucine	PM2	G10	ns	0.996316
D-Malic Acid	PM1	G11		9.5	9.8333	10.75		ns		6.5833	5.4167	7.4167		0.838917			D-Lactic Acid Methyl Ester	PM2	F1	ns	0.995607
L-Malic Acid	PM1	G12		9.4167	9.9167	10.9167		ns		6.1667	4.3333	6.8333		0.944962			Inulin	PM2	A9	ns	0.995559
Glycyl-L-Proline	PM1	H1		9.5	10	12.4167		ns		6.75	4.75	6.6667		0.951285			Sebacic Acid	PM2	F8	ns	0.994398
p-Hydroxy Phenyl Acetic Acid	PM1	H2		13	14.3333	15.0833		**		5.5	4.8333	7.3333		1.30002			1,2-Propanediol	PM1	D4	ns	0.993856
m-Hydroxy Phenyl Acetic Acid	PM1	H3		12	13.5	13.75		ns		6.8333	4.6667	6.5		1.18069			Ala-Gly	PM3	H4	ns	0.992978
Tyramine	PM1	H4		10.5	10	11.5833		ns		7.3333	5.0833	6.8333		0.902442			N-Acetyl-D-Mannosamine	PM3	F1	ns	0.992733
D-Psicose	PM1	H5		9.25	9	10.6667		ns		6.8333	4.8333	6.6667		0.854037			Malonic Acid	PM2	F2	ns	0.990447
L-Lyxose	PM1	H6		11.9167	10.8333	15.25		ns		6.4167	4.9167	7		1.1223			D-Mannose	PM1	A11	*	0.990107
Glucuronamide	PM1	H7		9.25	9.8333	11.0833		ns		6	4.8333	6.75		0.928955			D,L-Carnitine	PM2	H5	ns	0.988752
Pyruvic Acid	PM1	H8		10.9167	11	14.1667		ns		5.5	4.6667	6		1.20852			Ala-Thr	PM3	H7	ns	0.988094
L-Galactonic Acid-y-Lactone	PM1	H9		9.3333	9.25	11.3333		ns		5.9167	5.3333	6.6667		0.904113			L-Valine	PM2	H4	ns	0.987474
D-Galacturonic Acid	PM1	H10		9.4167	9.25	11.25		ns		5.8333	4.9167	6.3333		0.948223			Salicin	PM2	D2	ns	0.985092
Phenylethyl-amine	PM1	H11		10.5	9.9167	10.9167		ns		5.25	5.3333	6.6667		0.983529			Phenylethyl-amine	PM1	H11	ns	0.983529
2-Aminoethanol	PM1	H12		10.5833	9.1667	13		ns		6.0833	5	5.5833		1.06398			L-Valine	PM3	C2	ns	0.98173
Negative Control	PM2	A1		11.25	12.1667	11.5				7.0833	6.25	6.3333		1			N-Acetyl-D-Glucosamine	PM1	A3	ns	0.979238
Chondroitin Sulfate C	PM2	A2		10.6667	11.0833	11.25		ns		7.1667	6.4167	6.25		0.937157			L-Leucine	PM3	B5	ns	0.97921
a-Cyclodextrin	PM2	A3		10.5	10.5	10.5833		***		7.0833	6.25	6.0833		0.916179			D-Lysine	PM3	C7	ns	0.978944
b-Cyclodextrin	PM2	A4		9.9167	10.25	10.8333		***		7	6.3333	5.8333		0.910988			s-Amino-N-Butryic Acid	PM3	G9	ns	0.978865
y-Cyclodextrin	PM2	A5		10.5	10.8333	11.1667		*		6.9167	6.25	5.8333		0.963443			D-Galactosamine	PM3	E9	ns	0.977464
Dextrin	PM2	A6		10.8333	10.5833	10.9167		*		7	6.5	5.8333		0.941977			a-Keto-Butyric Acid	PM1	D7	ns	0.976092
Gelatin	PM2	A7		10.25	10.75	11.1667		**		6.75	6.5	5.8333		0.9494			Ethanolamine	PM3	D9	ns	0.97513
Glycogen	PM2	A8		9.9167	10.8333	10.5		***		7.1667	6.4167	5.8333		0.906506			Thymidine	PM1	C12	*	0.974059
Inulin	PM2	A9		10.6667	11.25	11.6667		ns		6.6667	6.5	5.8333		0.995559			Formic Acid	PM1	B10	ns	0.97317
Laminarin	PM2	A10		10.3333	10.9167	11.1667		*		6.5833	6.5	5.8333		0.96521			Citramalic Acid	PM2	E4	ns	0.973107
Mannan	PM2	A11		10.6667	10.25	10.75		**		6.25	6.5	6.5		0.926549			L-Pyroglutamic Acid	PM3	D3	ns	0.97254
Pectin	PM2	A12		11.3333	12.5	12.4167		ns		5.9167	6.5	7.0833		1.04705			D-Melibiose	PM1	C11	**	0.972241
N-Acetyl-D-Galactosamine	PM2	B1		11	10.75	10.75		ns		7.1667	6.4167	6.8333		0.89659			L-Glutamine	PM1	E1	ns	0.972169
N-Acetyl-Neuraminic Acid	PM2	B2		10.75	10.1667	9.75		ns		7	5.9167	5.6667		0.929476			L-Glutamine	PM3	B1	ns	0.971954
b-D-Allose	PM2	B3		11.1667	11.8333	11.1667		ns		8.25	7.0833	7.1667		0.855296			Formamide	PM3	E5	ns	0.971575
Amygdalin	PM2	B4		10.4167	10.3333	10.4167		ns		7.25	6.5833	6.4167		0.866886			L-Alanine	PM3	A7	ns	0.971474
D-Arabinose	PM2	B5		10.6667	10.8333	11.8333		ns		7.0833	6.3333	6		0.966944			a-Amino-N-Valeric Acid	PM3	G12	ns	0.969886
D-Arabitol	PM2	B6		9.4167	9.6667	10.5		ns		7.1667	6.5833	5.75		0.854495			D-Ribose	PM1	C4	ns	0.967414
L-Arabitol	PM2	B7		9.5833	10.5833	10.4167		ns		7	6.3333	6		0.890993			D-Arabinose	PM2	B5	ns	0.966944
Arbutin	PM2	B8		9.4167	10.5833	9.9167		ns		7.1667	6.5	6.1667		0.849596			Laminarin	PM2	A10	*	0.96521
2-Deoxy-D-Ribose	PM2	B9		18	18	14.3333		***		6.5	6.3333	5.5833		1.53937			L-Lysine	PM2	G11	ns	0.964522
i-Erythritol	PM2	B10		9.5	10	10.1667		ns		6.3333	6.8333	5.8333		0.879456			N-Phthaloyl-L-Glutamic Acid	PM3	D2	ns	0.964048
D-Fucose	PM2	B11		11.5	12.3333	12.6667		ns		8.0833	6.8333	7.5833		0.91371			Citraconic Acid	PM2	E3	ns	0.96383
3-0-b-D-Galactopyranosyl-D-Arabinose	PM2	B12		11.75	11.5	12.6667		ns		6.8333	6.8333	7.3333		0.96333			y-Cyclodextrin	PM2	A5	*	0.963443
Gentiobiose	PM2	C1		10	10.5	10.1667		***		7.1667	6.25	6.5		0.867253			3-0-b-D-Galactopyranosyl-D-Arabinose	PM2	B12	ns	0.96333
L-Glucose	PM2	C2		10.0833	10.1667	9.9167		***		7.1667	6.6667	6.0833		0.853113			Acetoacetic Acid	PM1	G7	ns	0.963135
Lactitol	PM2	C3		10.0833	10.5833	10.1667		***		7.1667	6.4167	6.0833		0.883049			Gly-Gln	PM3	H9	ns	0.962302
D-Melezitose	PM2	C4		9.75	10.5	10.1667		***		6.75	7	6.0833		0.8638			L-Phenylalanine	PM3	B8	ns	0.959224
Maltitol	PM2	C5		9.5	9.9167	10.1667		***		7.0833	6.9167	6.0833		0.829677			Succinic Acid	PM1	A5	ns	0.958736
a-Methyl-D-Glucoside	PM2	C6		9.6667	10.5	10.0833		***		7.5833	7.25	6.4167		0.801794			Uridine	PM1	D12	***	0.957753
b-Methyl-D-Glucoside	PM2	C7		9.4167	10.6667	9.6667		***		6.6667	6.5	5.9167		0.878069			Urea	PM3	A5	ns	0.956433
3-Methyl Glucose	PM2	C8		9.9167	11.25	10.3333		***		7.25	7.1667	5.8333		0.876156			Gly-Asn	PM3	H8	ns	0.955642
b-Methyl-D-Glucurnonic Acid	PM2	C9		9.6667	10.8333	9.9167		***		6.5833	6.5	5.9167		0.901684			Succinamic Acid	PM2	F10	ns	0.955286
a-Methyl-D-Mannoside	PM2	C10		11	12.1667	11.6667		ns		6.3333	6.5	5.8333		1.05106			Hydroxy-L-Proline	PM2	G8	ns	0.955068
b-Methyl-D-Xyloside	PM2	C11		11.0833	12.3333	12.3333		ns		6.3333	6.5	6.5		1.04151			L-Histidine	PM3	B3	ns	0.954843
Palatinose	PM2	C12		10.4167	11.0833	10.5		**		6.6667	6.5	6.75		0.904959			Inosine	PM1	F12	*	0.954003
D-Raffinose	PM2	D1		10.6667	10.9167	11.4167		ns		7.25	6.75	6.25		0.917881			Glycine	PM2	G5	ns	0.953176
Salicin	PM2	D2		11.6667	11.1667	12		ns		7.5833	6.5	5.8333		0.985092			Glycyl-L-Proline	PM1	H1	ns	0.951285
Sedoheptulosan	PM2	D3		10.8333	10.75	11.5833		ns		7.5	7.0833	6		0.907574			Ethylenediamine	PM3	D10	ns	0.951196
L-Sorbose	PM2	D4		10.75	11.3333	10.5		ns		7.1667	6.6667	6.4167		0.906283			2-Deoxy Adenosine	PM1	E11	ns	0.950993
Stachyose	PM2	D5		9.4167	11.1667	9		**		7.0833	7.0833	6.3333		0.812816			L-Threonine	PM3	B11	ns	0.950197
D-Tagatose	PM2	D6		9.9167	10.8333	10.8333		ns		6.5833	6.9167	6.3333		0.89693			N-Acetyl-D-Galactosamine	PM3	E12	ns	0.950197
Turanose	PM2	D7		9.5	10.8333	11.1667		ns		7.1667	6.5	6.4167		0.883424			L-Isoleucine	PM3	B4	ns	0.949764
Xylitol	PM2	D8		9.9167	10.5	10.5833		*		6.5	6.8333	5.8333		0.910988			L-Homoserine	PM2	G7	**	0.949679
N-Acetyl-D-Glucosaminitol	PM2	D9		9.75	10.6667	10.8333		ns		6.4167	7.0833	3.25		1.05083			Parabanic Acid	PM3	G6	ns	0.949553
y-Amino Butyric Acid	PM2	D10		10.8333	11.5833	12.25		ns		6.6667	6.5	5.8333		1.02767			Gelatin	PM2	A7	**	0.9494
s-Amino Valeric Acid	PM2	D11		10.8333	11.9167	11.8333		ns		6.5	6.5	5.9167		1.02972			Glycolic Acid	PM2	E9	ns	0.948493
Butyric Acid	PM2	D12		11.75	13.6667	13.1667		ns		6.6667	6.5	6.75		1.09114			D-Galacturonic Acid	PM1	H10	ns	0.948223
Capric Acid	PM2	E1		12	13.0833	13.25		ns		7.1667	6.6667	7.0833		1.03224			D-Alanine	PM3	C3	ns	0.947717
Caproic Acid	PM2	E2		13.25	12.6667	12.3333		ns		6.5833	6.4167	5.9167		1.13889			L-Methionine	PM2	G12	ns	0.947383
Citraconic Acid	PM2	E3		10.25	11.1667	11.6667		ns		6.8333	6.4167	6.0833		0.96383			D-Ribono-1,4-Lactone	PM2	F7	ns	0.947152
Citramalic Acid	PM2	E4		10.25	10.8333	11.1667		ns		6.3333	6	6.3333		0.973107			L-Malic Acid	PM1	G12	ns	0.944962
D-Glucosamine	PM2	E5		8.4167	8.8333	8.9167		***		5.5833	6.1667	5.6667		0.846212			L-Proline	PM3	B9	ns	0.944731
2-Hydroxy Benzoic Acid (Salicylic Acid)	PM2	E6		13.75	14.8333	13		**		6.6667	7.1667	6.1667		1.17107			L-Aspartic Acid	PM1	A7	ns	0.943834
4-Hydroxy Benzoic Acid	PM2	E7		12.25	12.1667	12.75		ns		6.5	6.6667	5.9167		1.09697			L-Isoleucine	PM2	G9	*	0.943679
b-Hydroxy Butyric Acid	PM2	E8		11.1667	12.1667	12.4167		ns		6.3333	6.5	5.8333		1.07872			Putrescine	PM3	D11	ns	0.942662
Glycolic Acid	PM2	E9		10.1667	10.8333	11.4167		ns		6.6667	6.5833	6		0.948493			D-Mannitol	PM1	B11	***	0.942208
a-Keto-Valeric Acid	PM2	E10		13.25	12.6667	12.75		ns		6.6667	6.5	6.1667		1.12648			Dextrin	PM2	A6	*	0.941977
Itaconic Acid	PM2	E11		14.25	18	18		***		6.3333	6.5	5.9167		1.50949			B-Phenylethyl-amine	PM3	E2	ns	0.941679
5-Keto-D-Gluconic Acid	PM2	E12		10.4167	10.5833	11.1667		ns		6.6667	6.5	6.5833		0.917351			Gly-Glu	PM3	H10	ns	0.93793
D-Lactic Acid Methyl Ester	PM2	F1		12.0833	10.8333	12.5833		ns		6.8333	6.5	6.75		0.995607			Glycine	PM3	B2	ns	0.937835
Malonic Acid	PM2	F2		11.4167	11.0833	12.0833		ns		6.9167	6.3333	6.4167		0.990447			a-Hydroxy Glutaric Acid-y-Lactone	PM1	E6	ns	0.937421
Melibionic Acid	PM2	F3		10.5	11.5833	11.6667		ns		6.6667	6.3333	6		1.0005			Chondroitin Sulfate C	PM2	A2	ns	0.937157
Oxalic Acid	PM2	F4		10.5	10.8333	11.9167		ns		6.0583	6.5833	5.9167		1.00914			L-Asparagine	PM3	A9	ns	0.935843
Oxalomalic Acid	PM2	F5		9.6667	9.9167	11.25		ns		6.5	6.6667	6.0833		0.902167			Agmatine	PM3	D12	ns	0.9358
Quinic Acid	PM2	F6		10.0833	9.9167	10.6667		ns		6.4167	6.5	5.5833		0.933666			L-Tartaric Acid	PM2	F12	ns	0.935514
D-Ribono-1,4-Lactone	PM2	F7		9.8333	10.5833	10.8333		ns		6.1667	6.5	5.9167		0.947152			y-Amino-N-Butyric Acid	PM3	G8	ns	0.934955
Sebacic Acid	PM2	F8		10.9167	11.1667	11.1667		ns		6.4167	6.5	5.9167		0.994398			Acetic Acid	PM1	C8	ns	0.934199
Sorbic Acid	PM2	F9		18	13.75	13.5833		**		6.6667	6.5	6.1667		1.3207			Quinic Acid	PM2	F6	ns	0.933666
Succinamic Acid	PM2	F10		10	10.9167	11.1667		ns		6.5833	6.5	5.8333		0.955286			D-Alanine	PM1	A9	ns	0.933468
D-Tartaric Acid	PM2	F11		9.5	10.5833	11.1667		ns		6.5	6.5	6.1667		0.91833			L-Cysteine	PM3	A11	ns	0.932758
L-Tartaric Acid	PM2	F12		9.5	11.5	11.25		ns		6.4167	6.5	6.5		0.935514			L-Ornithine	PM3	C12	ns	0.931248
Acetamide	PM2	G1		11.3333	12.25	12.75		ns		6.3333	6.3333	7		1.04057			D,L-a-Amino-Caprylic Acid	PM3	G10	ns	0.929884
L-Alaninamide	PM2	G2		10.1667	10.4167	11.25		*		7	6.4167	6.8333		0.88543			D-Xylose	PM1	B8	ns	0.92985
N-Acetyl-L-Gluatmic Acid	PM2	G3		9.9167	10.75	10.4167		**		6.8333	6.6667	6.3333		0.882734			N-Acetyl-Neuraminic Acid	PM2	B2	ns	0.929476
L-Arginine	PM2	G4		9.8333	10.5833	10.75		**		7	6.5833	6.0833		0.892599			Glucuronamide	PM1	H7	ns	0.928955
Glycine	PM2	G5		10.3333	11.5	11.1667		ns		6.6667	6.9167	5.9167		0.953176			Nitrite	PM3	A3	ns	0.927415
L-Histidine	PM2	G6		9.8333	10.6667	10.5		**		7.0833	6.75	5.8333		0.887827			Mannan	PM2	A11	**	0.926549
L-Homoserine	PM2	G7		9.8333	10.5	11		**		6.5	6.4167	5.6667		0.949679			L-Lactic Acid	PM1	B9	ns	0.924794
Hydroxy-L-Proline	PM2	G8		10	11.3333	11.1667		ns		6.8333	6.5	5.8333		0.955068			L-Arginine	PM3	A8	ns	0.924378
L-Isoleucine	PM2	G9		10.25	11	10.5833		*		6.5	6.5833	5.9167		0.943679			D-Valine	PM3	C9	ns	0.921363
L-Leucine	PM2	G10		10.1667	12.1667	10.8333		ns		6.4167	6.5	5.8333		0.996316			L-Serine	PM3	B10	ns	0.921203
L-Lysine	PM2	G11		10.5	11.5833	11.1667		ns		6.5	6.5	6.4167		0.964522			Cytidine	PM3	F4	ns	0.921035
L-Methionine	PM2	G12		11.1667	10.8333	11.5		ns		6.5833	6.5	6.8333		0.947383			Adenosine	PM3	F3	ns	0.920113
L-Ornithine	PM2	H1		11	10.4167	10.75		ns		6.5	6.0833	7.6667		0.8947			D-Serine	PM3	C8	ns	0.919806
L-Phenylalanine	PM2	H2		11.8333	11.75	12.5833		ns		7	6.4167	6.5		1.02279			D-Saccharic Acid	PM1	A4	ns	0.919507
L-Pyroglutamic Acid	PM2	H3		11	11.6667	12.5833		ns		6.8333	6.4167	6.5833		1.00106			Xanthine	PM3	G1	ns	0.918716
L-Valine	PM2	H4		11.3333	11	12		ns		6.6667	6.5833	6.3333		0.987474			D-Tartaric Acid	PM2	F11	ns	0.91833
D,L-Carnitine	PM2	H5		10.8333	11.25	11.4167		ns		6.6667	6.3333	6.0833		0.988752			Allantoin	PM3	G5	ns	0.917882
Sec-Butylamine	PM2	H6		11.6667	11	12.9167		ns		6.6667	6.5	5.9167		1.05024			D-Raffinose	PM2	D1	ns	0.917881
D,L-Octopamine	PM2	H7		9.75	10.5	10.8333		ns		6.5833	6.5	6		0.917423			D,L-Octopamine	PM2	H7	ns	0.917423
Putrescine	PM2	H8		10.6667	11.0833	11.9167		ns		6.6667	6.3333	5.9167		1.00242			5-Keto-D-Gluconic Acid	PM2	E12	ns	0.917351
Dihydroxy Acetone	PM2	H9		18	18	16		***		6.6667	6.5	6.1667		1.51493			Nitrate	PM3	A4	ns	0.916451
2,3-Butanediol	PM2	H10		11.4167	13.0833	13.1667		ns		6.6667	6.5	5.9167		1.11173			a-Cyclodextrin	PM2	A3	***	0.916179
2,3-Butanedione	PM2	H11		14.3333	15.1667	11.6667		ns		6.6667	6.5	6.1667		1.19932			D-Fucose	PM2	B11	ns	0.91371
3-Hydroxy-2-Butanone	PM2	H12		10.6667	12.5833	12.25		ns		6.5833	6.5	6.5833		1.01671			L-Tyrosine	PM3	C1	ns	0.913323
Negative Control	PM3	A1		12	10.8333	11.75				5.9167	4.9167	6.4167		1			L-Lysine	PM3	B6	ns	0.911753
Ammonia	PM3	A2		11.3333	11.5	11.5		ns		6.5833	5.1667	5.4167		0.997594			D-Fructose	PM1	C7	***	0.911614
Nitrite	PM3	A3		10.5	10.5	9.8333		ns		5.8333	5	5.75		0.927415			D-Sorbitol	PM1	B2	**	0.911505
Nitrate	PM3	A4		11.6667	9.75	10.5833		ns		6.1667	5.3333	5.9167		0.916451			L-Glutamic Acid	PM3	A12	ns	0.911443
Urea	PM3	A5		10.5	11.1667	11.25		ns		6.25	5.25	5.6667		0.956433			b-Cyclodextrin	PM2	A4	***	0.910988
Biuret	PM3	A6		10.5	12.75	12.3333		ns		6	5.25	6.5		0.999938			Xylitol	PM2	D8	*	0.910988
L-Alanine	PM3	A7		12	11.25	10.8333		ns		5.8333	5.3333	6.3333		0.971474			a-D-Glucose	PM1	C9	***	0.910507
L-Arginine	PM3	A8		11.5	11.4167	10.75		ns		6.4167	5.3333	6.4167		0.924378			Lactulose	PM1	D10	ns	0.909154
L-Asparagine	PM3	A9		10.9167	10.9167	11		ns		6.4167	5.3333	5.75		0.935843			Sedoheptulosan	PM2	D3	ns	0.907574
L-Aspartic Acid	PM3	A10		10.9167	10.9167	11		ns		6.75	5.5833	6.1667		0.885257			s-Amino-N-Valeric Acid	PM3	G11	ns	0.906709
L-Cysteine	PM3	A11		10.1667	10.5833	10.4167		ns		5.8333	5	5.8333		0.932758			Glycogen	PM2	A8	***	0.906506
L-Glutamic Acid	PM3	A12		11.4167	11.25	10.8333		ns		6.5	5.25	6.5833		0.911443			L-Sorbose	PM2	D4	ns	0.906283
L-Glutamine	PM3	B1		11.5	11.4167	11.8333		ns		6.25	5.6667	5.9167		0.971954			Palatinose	PM2	C12	**	0.904959
Glycine	PM3	B2		12.25	10.8333	10.9167		ns		6.3333	5.5	6.25		0.937835			L-Galactonic Acid-y-Lactone	PM1	H9	ns	0.904113
L-Histidine	PM3	B3		11.0833	11.25	11.1667		ns		6.3333	5.25	5.9167		0.954843			Dulcitol	PM1	A12	ns	0.903265
L-Isoleucine	PM3	B4		10.0833	12.5833	12.0833		ns		6.5	5.9167	5.8333		0.949764			Tyramine	PM1	H4	ns	0.902442
L-Leucine	PM3	B5		9.75	12.9167	12.8333		ns		6.5833	5.75	5.75		0.97921			Oxalomalic Acid	PM2	F5	ns	0.902167
L-Lysine	PM3	B6		10.8333	11.3333	10.5833		ns		6.5833	5.6667	5.6667		0.911753			b-Methyl-D-Glucurnonic Acid	PM2	C9	***	0.901684
L-Methionine	PM3	B7		12.5	13.0833	12.4167		ns		6.75	5.9167	5.75		1.02919			Ala-Leu	PM3	H6	ns	0.901583
L-Phenylalanine	PM3	B8		9.75	12.8333	12.8333		ns		6.5	5.75	6.1667		0.959224			D-Tagatose	PM2	D6	ns	0.89693
L-Proline	PM3	B9		10.3333	12.9167	11		ns		6.3333	5.8333	5.9167		0.944731			N-Acetyl-D-Galactosamine	PM2	B1	ns	0.89659
L-Serine	PM3	B10		11.8333	11.3333	11		ns		6.75	5.8333	5.9167		0.921203			D-Glucuronic Acid	PM1	B5	*	0.894811
L-Threonine	PM3	B11		12.5	11.75	10.8333		ns		6.5	5.75	6.1667		0.950197			L-Ornithine	PM2	H1	ns	0.8947
L-Tryptophan	PM3	B12		11.4167	14.9167	12.3333		ns		6.5	5.75	5.6667		1.07648			L-Arginine	PM2	G4	**	0.892599
L-Tyrosine	PM3	C1		11.0833	11.0833	11.25		ns		6.3333	5.5	6.4167		0.913323			L-Arabitol	PM2	B7	ns	0.890993
L-Valine	PM3	C2		11.6667	11.4167	13		ns		6.3333	5.6667	6.3333		0.98173			D-Glucose-6-Phosphate	PM1	C1	ns	0.889006
D-Alanine	PM3	C3		11.4167	11.0833	10.75		ns		6.0833	5.5	5.9167		0.947717			L-Histidine	PM2	G6	**	0.887827
D-Asparagine	PM3	C4		10.8333	10.5	10.75		ns		6.0833	5.5833	6.5		0.880908			Ala-Asp	PM3	H1	ns	0.887772
D-Aspartic Acid	PM3	C5		10.3333	10.75	10.3333		ns		5.8333	5.9167	6		0.882848			L-Homoserine	PM3	C11	ns	0.886257
D-Glutamic Acid	PM3	C6		10.5	10.1667	10.6667		ns		6.3333	5.8333	6.5		0.837274			N-Acetyl-L-Glutamic Acid	PM3	D1	ns	0.885717
D-Lysine	PM3	C7		11.8333	12.8333	10.3333		ns		6	5.6667	6.1667		0.978944			Xanthosine	PM3	G2	ns	0.885717
D-Serine	PM3	C8		10.3333	12.5	10.6667		ns		6	5.8333	6.3333		0.919806			L-Alaninamide	PM2	G2	*	0.88543
D-Valine	PM3	C9		11.25	12.3333	11.6667		ns		6.5	6	6.5833		0.921363			L-Aspartic Acid	PM3	A10	ns	0.885257
L-Citrulline	PM3	C10		10.75	10.6667	10.5833		ns		6.5833	5.8333	6.1667		0.858919			Turanose	PM2	D7	ns	0.883424
L-Homoserine	PM3	C11		11.25	11.25	10.6667		ns		6.4167	5.6667	6.5833		0.886257			D-Trehalose	PM1	A10	*	0.883164
L-Ornithine	PM3	C12		12.1667	10.8333	10.9167		ns		6.5	5.8333	5.8333		0.931248			Lactitol	PM2	C3	***	0.883049
N-Acetyl-L-Glutamic Acid	PM3	D1		10.75	10.3333	10.5833		ns		6.25	5.5833	6		0.885717			D-Aspartic Acid	PM3	C5	ns	0.882848
N-Phthaloyl-L-Glutamic Acid	PM3	D2		11.4167	12.0833	12.4167		ns		6.5833	5.9167	6.0833		0.964048			N-Acetyl-L-Gluatmic Acid	PM2	G3	**	0.882734
L-Pyroglutamic Acid	PM3	D3		11.6667	13.1667	10.75		ns		6.4167	5.6667	6.1667		0.97254			L-Glutamic Acid	PM1	B12	*	0.882386
Hydroxylamine	PM3	D4		10.1667	15.5833	11.5		ns		6.5	5.8333	6.1667		1.00434			D-Asparagine	PM3	C4	ns	0.880908
Methylamine	PM3	D5		11.6667	15.1667	11.8333		ns		6.5	5.8333	6.0833		1.04726			Adonitol	PM1	E9	ns	0.879558
N-Amylamine	PM3	D6		10.5833	13.8333	12.9167		ns		6.4167	5.75	5.8333		1.03454			i-Erythritol	PM2	B10	ns	0.879456
N-Butylamine	PM3	D7		10.8333	18	14		ns		6.5833	5.8333	6.0833		1.15488			D-Glucosaminic Acid	PM1	D3	*	0.878648
Ethylamine	PM3	D8		10.0833	18	13.8333		ns		6.4167	6	6.1667		1.12509			b-Methyl-D-Glucoside	PM2	C7	***	0.878069
Ethanolamine	PM3	D9		11.25	13.5	11.4167		ns		6.5	5.8333	6.1667		0.97513			Ala-Glu	PM3	H3	ns	0.877353
Ethylenediamine	PM3	D10		11.4167	13.0833	9.6667		ns		6.4167	5.8333	5.6667		0.951196			3-Methyl Glucose	PM2	C8	***	0.876156
Putrescine	PM3	D11		12.5	12.8333	10.4167		ns		6.5	6	6.4167		0.942662			Ala-Gln	PM3	H2	ns	0.87449
Agmatine	PM3	D12		12.25	12.3333	10.75		ns		6.5	6	6.3333		0.9358			Glycyl-L-Glutamic Acid	PM1	G1	ns	0.872762
Histamine	PM3	E1		12.25	13.1667	13		ns		6.0833	6	6.0833		1.0548			Sucrose	PM1	D11	ns	0.868254
B-Phenylethyl-amine	PM3	E2		10.5833	12.1667	12.3333		ns		6.5833	5.8333	6.1667		0.941679			Gentiobiose	PM2	C1	***	0.867253
Tyramine	PM3	E3		12.0833	15	12.8333		ns		6.5833	5.3333	6.5833		1.07624			Amygdalin	PM2	B4	ns	0.866886
Acetamide	PM3	E4		12.1667	13.25	16		ns		6.3333	5.8333	6.5833		1.1018			D-Gluconic Acid	PM1	B6	*	0.865844
Formamide	PM3	E5		10.9167	16.0833	10.3333		ns		6.5833	6	6.5833		0.971575			Fumaric Acid	PM1	F5	ns	0.864934
Glucuronamide	PM3	E6		10.5833	11	10.5833		ns		6.5	6	6.25		0.855715			D-Melezitose	PM2	C4	***	0.8638
D,L-Lactamide	PM3	E7		12.5833	18	10.9167		ns		6.4167	5.8333	6.25		1.11893			D-Cellobiose	PM1	F11	ns	0.863414
D-Glucosamine	PM3	E8		11.6667	14.3333	10.5		ns		6.3333	5.8333	6.0833		0.997603			L-Rhamnose	PM1	C6	**	0.863199
D-Galactosamine	PM3	E9		12.6667	13.0833	10.6667		ns		6.4167	6.25	5.9167		0.977464			m-Tartaric Acid	PM1	E2	ns	0.862763
D-Mannosamine	PM3	E10		13.6667	13.9167	11.25		ns		6.4167	5.75	6.6667		1.02849			Glycolic Acid	PM1	F9	ns	0.861983
N-Acetyl-D-Glucosamine	PM3	E11		12.0833	12.3333	12.5833		ns		6.3333	6	5.9167		1.01126			L-Alanine	PM1	G5	ns	0.860669
N-Acetyl-D-Galactosamine	PM3	E12		12	12.25	10.8333		ns		6.5	6	5.9167		0.950197			Citric Acid	PM1	F2	ns	0.860093
N-Acetyl-D-Mannosamine	PM3	F1		11.3333	10.6667	12		ns		6	5.8333	5.25		0.992733			D-Serine	PM1	B1	ns	0.859121
Adenine	PM3	F2		9.9167	13.3333	13.3333		ns		6.4167	5.5	5.9167		1.02323			L-Citrulline	PM3	C10	ns	0.858919
Adenosine	PM3	F3		9.1667	11.5	11		ns		5.8333	5.4167	5.9167		0.920113			Glucuronamide	PM3	E6	ns	0.855715
Cytidine	PM3	F4		9.0833	13.1667	10.8333		ns		6.1667	5.5	6.25		0.921035			b-D-Allose	PM2	B3	ns	0.855296
Cytosine	PM3	F5		9.75	10.5	9.9167		ns		6.1667	5.9167	5.9167		0.835946			a-Methyl-D-Galactoside	PM1	D8	***	0.85494
Guanine	PM3	F6		18	14.75	12.8333		*		6.3333	5.6667	6.25		1.24586			D-Arabitol	PM2	B6	ns	0.854495
Guanosine	PM3	F7		11.5833	13.25	10.4167		ns		5.8333	5.5833	5.9167		1.01439			D-Psicose	PM1	H5	ns	0.854037
Thymine	PM3	F8		10.75	14.25	11.8333		ns		6.4167	5.6667	6.25		1.00213			a-D-Lactose	PM1	D9	ns	0.853573
Thymidine	PM3	F9		10.25	12.6667	12.4167		ns		6.3333	4.25	5.6667		1.08457			L-Glucose	PM2	C2	***	0.853113
Uracil	PM3	F10		8.3333	11.3333	10.5		ns		6.5	6	6		0.813354			D-Threonine	PM1	F4	ns	0.851532
Uridine	PM3	F11		11.8333	12.6667	11		ns		6	5.75	6		0.997597			myo-Inositol	PM1	F3	ns	0.85153
Inosine	PM3	F12		12.5833	11.75	11.6667		ns		6.4167	5.3333	5.6667		1.03101			L-Serine	PM1	G3	ns	0.851205
Xanthine	PM3	G1		10.8333	12.1667	10		ns		6.1667	6.0833	5.6667		0.918716			Arbutin	PM2	B8	ns	0.849596
Xanthosine	PM3	G2		10.0833	11.5	10.0833		ns		6.0833	5.75	6		0.885717			D-Glucose-1-Phosphate	PM1	E3	ns	0.849109
Uric Acid	PM3	G3		9.25	10.6667	10.25		ns		6.4167	5.6667	6.0833		0.82828			D-Glucosamine	PM2	E5	***	0.846212
Alloxan	PM3	G4		18	13.9167	14.9167		**		6.4167	5.5833	6.0833		1.29182			L-Alanyl-Glycine	PM1	G6	ns	0.840998
Allantoin	PM3	G5		10.4167	12.75	10.4167		ns		6.5833	5.6667	6		0.917882			Mucic Acid	PM1	F8	ns	0.839389
Parabanic Acid	PM3	G6		11.1667	13.4167	10		ns		6.3333	5.75	6.0833		0.949553			D-Malic Acid	PM1	G11	ns	0.838917
D,L-a-Amino-N-Butyric Acid	PM3	G7		11.5833	12.4167	13.0833		ns		6.4167	5.5833	6.0833		1.02288			D-Glutamic Acid	PM3	C6	ns	0.837274
y-Amino-N-Butyric Acid	PM3	G8		12.0833	11.25	10.25		ns		6.25	5.6667	6		0.934955			L-Asparagine	PM1	D1	ns	0.836183
s-Amino-N-Butryic Acid	PM3	G9		11.4167	11.4167	12		ns		6.3333	5.75	5.6667		0.978865			Cytosine	PM3	F5	ns	0.835946
D,L-a-Amino-Caprylic Acid	PM3	G10		10.4167	12.3333	11.5833		ns		6.4167	5.8333	6.1667		0.929884			D-Galactonic Acid-y-Lactone	PM1	C2	*	0.835057
s-Amino-N-Valeric Acid	PM3	G11		12.0833	11.8333	10.1667		ns		6.5833	5.8333	6.3333		0.906709			D-Fructose-6-Phosphate	PM1	E4	ns	0.834137
a-Amino-N-Valeric Acid	PM3	G12		12.0833	11.4167	11.5		ns		6.5833	5.4167	6		0.969886			L-Threonine	PM1	G4	ns	0.834081
Ala-Asp	PM3	H1		10.5	11.5	10.3333		ns		6.5833	5.8333	5.75		0.887772			Glycyl-L-Aspartic Acid	PM1	F1	ns	0.830769
Ala-Gln	PM3	H2		11.0833	12.4167	10.8333		ns		7.0833	6.5	6		0.87449			Maltitol	PM2	C5	***	0.829677
Ala-Glu	PM3	H3		10.8333	11.6667	10.3333		ns		6.5833	6	6.0833		0.877353			D-Aspartic Acid	PM1	D2	ns	0.829325
Ala-Gly	PM3	H4		12.8333	12.25	10.75		ns		6.6667	5.5833	5.75		0.992978			Uric Acid	PM3	G3	ns	0.82828
Ala-His	PM3	H5		12	12.25	11.3333		ns		6.1667	5.5	5.6667		1.02397			D,L-a-Glycerol-Phosphate	PM1	B7	*	0.825199
Ala-Leu	PM3	H6		9.5833	10.8333	11.6667		ns		6.3333	5.6667	5.75		0.901583			a-Keto-Glutaric Acid	PM1	D6	*	0.824277
Ala-Thr	PM3	H7		12.0833	11.75	10.8333		ns		6.25	5.5833	5.6667		0.988094			Tricarballylic Acid	PM1	G2	ns	0.821291
Gly-Asn	PM3	H8		11.0833	12	11.0833		ns		6.5833	5.5833	5.6667		0.955642			B-Methyl-D-Glucoside	PM1	E8	ns	0.81571
Gly-Gln	PM3	H9		11.4167	11.8333	10.8333		ns		6.25	5.4167	6		0.962302			D,L-Malic Acid	PM1	C3	ns	0.814452
Gly-Glu	PM3	H10		10.4167	11.5833	10.75		ns		6.1667	5.25	6		0.93793			Uracil	PM3	F10	ns	0.813354
Gly-Met	PM3	H11		11.8333	12.25	12.6667		ns		6.25	5.4167	5.75		1.05249			Stachyose	PM2	D5	**	0.812816
Met-Ala	PM3	H12		11.1667	11.4167	11.9167		ns		6.0833	5.25	5.6667		1.01227			a-Methyl-D-Glucoside	PM2	C6	***	0.801794
